# Supplementary material for: Transcriptomic analysis reveals key transcription factors associated to drought tolerance in a wild papaya (Carica papaya) genotype
Source: PLoS One. 2021 Jan 29;16(1):e0245855. doi: 10.1371/journal.pone.0245855 (PMC7845985; doi:10.1371/journal.pone.0245855)
Supplement: S1 Table — (XLSX) [file pone.0245855.s001.xlsx]

## Sheet: Hoja1
	ID	Name	Primer	Sequence	Tm °C	Fragment size (bp)
Target Genes	c21583_g1_i2	CpHSF	Forward	GTTGACTTTCTCATCACGTACTGA	59	72
			Reverse	GCGATTGTGATCGGAATC
	c18414_g1_i2	CpMYB	Forward	GAACAGCTCTTGATTCTTGAACT	60	115
			Reverse	ACCCGAGTCCTCCAGTAA
	c24914_g1_i3	CpNAC	Forward	GATTTCTTGAGGAGTGATTCT	59	97
			Reverse	GTTTTGCTACTTTCTTCATGATCA
	c23485_g1_i3	CpNFY-A	Forward	ATTTTCTTATTGTTCTTGCTT	60	96
			Reverse	GTACTTAACATGATAGCACA
	c26011_g1_i3	CpERF	Forward	GTCCCTAGTGACAACACCCATATGT	59	84
			Reverse	GATCTCCCCAGCCAAATTCAG
	c17357_g1_i2	CpWRKY	Forward	TAGGCAAGAATCACCAGAAGCC	58	110
			Reverse	CCGAAGACCAGTGAACTAAGGTC
Housekeeping Gene	110814569 (NCBI)	CpEF1α	Forward	AACTGGTGTCCTGAAGCCTGGT	57-62	92
			Reverse	AGAGCCTCGTGGTGCATCTCAA
