# Supplementary material for: Transcriptomic analysis reveals key transcription factors associated to drought tolerance in a wild papaya (Carica papaya) genotype
Source: PLoS One. 2021 Jan 29;16(1):e0245855. doi: 10.1371/journal.pone.0245855 (PMC7845985; doi:10.1371/journal.pone.0245855)
Supplement: S2 Table — (XLSX) [file pone.0245855.s002.xlsx]

## Sheet: 283 TF
FT Family	Id	Seq_name	TD (TPM)	SD (TPM)	Fold Change	P value	Benjamini-Hochberg Adjusted P value (FDR)	Short_desc
DREB	22763	c19881_g1_i1	0	15	0	1.28781e-16	0	ByTAIR: dehydration response element B1A; ByNCBI: CBF/DREB1 transcription factor 1 [Carica papaya]
	46112	c27010_g1_i1	25	28	0.892857	2.2359e-11	0	ByTAIR: DREB2A-interacting protein 2
	7740	c7875_g1_i1	5	4	1.25	0.000175315	0.000190909	ByTAIR: DREB2A-interacting protein 2
	33828	c24226_g1_i3	58	58	1	2.8862e-13	0	ByTAIR: Drought-responsive family protein domain DREB
	47631	c27274_g1_i2	60	22	2.72727	3.40455e-39	0	ByTAIR: Drought-responsive family protein domain DREB
	18057	c17042_g1_i1	17	11	1.54545	2.37962e-26	0	ByTAIR: ethylene responsive element binding factor 1; ByNCBI: ethylene responsive element binding factor-like [Carica papaya]
	25372	c21134_g1_i1	23	84	0.27381	7.70734e-21	0	ByTAIR: ethylene responsive element binding factor 1; ByNCBI: ethylene responsive element binding factor-like [Carica papaya]
	25016	c20963_g1_i1	30	13	2.30769	3.80223e-12	0	ByTAIR: ethylene responsive element binding factor 3
	20102	c18356_g1_i1	22	13	1.69231	6.30261e-06	7.57895e-06	ByTAIR: Integrase-type DNA-binding superfamily protein; ByNCBI: CBF/DREB1 transcription factor 1 [Carica papaya]
	20431	c18539_g1_i2	25	36	0.694444	8.88543e-05	0.000101714	ByTAIR: Integrase-type DNA-binding superfamily protein; ByNCBI: CBF/DREB1 transcription factor 1 [Carica papaya]
	25816	c21361_g1_i3	23	12	1.91667	1.7925e-08	0	ByTAIR: Integrase-type DNA-binding superfamily protein; ByNCBI: CBF/DREB1 transcription factor 1 [Carica papaya]
	27005	c21892_g1_i1	17	3	5.66667	1.44769e-10	0	ByTAIR: Integrase-type DNA-binding superfamily protein; ByNCBI: CBF/DREB1 transcription factor 1 [Carica papaya]
	27018	c21899_g1_i2	114	53	2.15094	3.38119e-17	0	ByTAIR: Integrase-type DNA-binding superfamily protein; ByNCBI: CBF/DREB1 transcription factor 1 [Carica papaya]
	31435	c23480_g1_i3	32	39	0.820513	3.01984e-38	0	ByTAIR: Integrase-type DNA-binding superfamily protein; ByNCBI: CBF/DREB1 transcription factor 1 [Carica papaya]
	36674	c25006_g1_i1	162	131	1.23664	9.60562e-157	0	ByTAIR: Integrase-type DNA-binding superfamily protein; ByNCBI: CBF/DREB1 transcription factor 1 [Carica papaya]
	82962	c36818_g1_i1	1	2	0.5	1.66442e-06	2.82353e-06	ByTAIR: Integrase-type DNA-binding superfamily protein; ByNCBI: CBF/DREB1 transcription factor 1 [Carica papaya]
	83851	c37722_g1_i1	1	2	0.5	1.66442e-06	2.66667e-06	ByTAIR: Integrase-type DNA-binding superfamily protein; ByNCBI: CBF/DREB1 transcription factor 1 [Carica papaya]
	94823	c48993_g1_i1	3	11	0.272727	4.18071e-20	0	ByTAIR: Integrase-type DNA-binding superfamily protein; ByNCBI: CBF/DREB1 transcription factor 1 [Carica papaya]
	118779	c73548_g1_i1	1	4	0.25	2.0495e-05	2.4e-05	ByTAIR: Integrase-type DNA-binding superfamily protein; ByNCBI: CBF/DREB1 transcription factor 1 [Carica papaya]
	119454	c74240_g1_i1	2	1	2	0.000782575	0.000783	ByTAIR: Integrase-type DNA-binding superfamily protein; ByNCBI: CBF/DREB1 transcription factor 1 [Carica papaya]
	984	c956_g1_i1	29	8	3.625	7.44363e-08	0	ByTAIR: Integrase-type DNA-binding superfamily protein; ByNCBI: CBF/DREB1 transcription factor 1 [Carica papaya]
	94695	c48861_g1_i1	2	1	2	0.000740934	0.000773217	ByTAIR: Integrase-type DNA-binding superfamily protein; ByNCBI: CBF/DREB1 transcription factor 1 [Carica papaya]
	115570	c70288_g1_i1	1	7	0.142857	2.73541e-07	0	ByTAIR: Integrase-type DNA-binding superfamily protein; ByNCBI: CBF/DREB1 transcription factor 1 [Carica papaya]
	104767	c59200_g1_i1	2	69	0.0289855	3.44193e-15	0	ByTAIR: C-repeat-binding factor 4; ByNCBI: CBF/DREB1 transcription factor 1 [Carica papaya]
bZIP	21983	c19438_g1_i1	111	102	1.08824	2.52797e-48	0	ByTAIR: basic transcription factor 3 (bZIP) transcription factor family protein
	24606	c20777_g1_i2	23	15	1.53333	6.06539e-07	9e-06	ByTAIR: Basic-leucine zipper (bZIP) transcription factor family protein
	28564	c22494_g2_i2	22	30	0.733333	4.64771e-13	0	ByTAIR: Basic-leucine zipper (bZIP) transcription factor family protein
	32806	c23891_g1_i2	6	16	0.375	5.58666e-10	0	ByTAIR: Basic-leucine zipper (bZIP) transcription factor family protein
	2318	c2416_g1_i1	1	6	0.166667	4.41364e-12	0	ByTAIR: Basic-leucine zipper (bZIP) transcription factor family protein
	34428	c24406_g1_i2	33	5	6.6	5.14151e-05	6.5e-05	ByTAIR: Basic-leucine zipper (bZIP) transcription factor family protein
	39177	c25603_g1_i1	32	83	0.385542	2.05256e-52	0	ByTAIR: Basic-leucine zipper (bZIP) transcription factor family protein
	40724	c25934_g1_i1	61	70	0.871429	3.46465e-43	0	ByTAIR: Basic-leucine zipper (bZIP) transcription factor family protein
	48404	c27394_g1_i4	11	13	0.846154	3.26554e-10	0	ByTAIR: Basic-leucine zipper (bZIP) transcription factor family protein
	57910	c28799_g1_i4	75	63	1.19048	6.06297e-08	0	ByTAIR: Basic-leucine zipper (bZIP) transcription factor family protein
	92834	c46981_g1_i1	0	3	0	1.20816e-07	0	ByTAIR: Basic-leucine zipper (bZIP) transcription factor family protein
	39491	c25667_g1_i4	19	33	0.575758	1.43128e-07	0	ByTAIR: bZIP transcription factor family protein
	33917	c24258_g1_i5	27	21	1.28571	3.14195e-06	6.75e-06	ByTAIR: bZIP transcription factor family protein; ByNCBI: basic leucine zipper protein [Carica papaya]
	41329	c26070_g1_i2	41	49	0.836735	2.76999e-06	5.4e-06	ByTAIR: bZIP transcription factor family protein; ByNCBI: basic leucine zipper protein [Carica papaya]
	50354	c27712_g1_i1	40	30	1.33333	7.98703e-20	0	ByTAIR: bZIP transcription factor family protein; ByNCBI: basic leucine zipper protein [Carica papaya]
HSF	22181	c19554_g1_i1	36	44	0.818182	1.78742e-16	0	ByTAIR: heat shock factor 3
	50019	c27657_g1_i2	178	197	0.903553	3.32398e-12	0	ByTAIR: heat shock factor 4; ByNCBI: heat stress transcription factor [Carica papaya]
	30071	c23059_g1_i1	32	33	0.969697	2.02028e-06	9e-06	ByTAIR: heat shock transcription factor A4A
	7409	c7565_g1_i1	8	13	0.615385	2.21524e-10	0	ByTAIR: heat shock transcription factor A6B
	127910	c82953_g1_i1	2	3	0.666667	0.000932203	0.001	ByTAIR: heat shock transcription factor A6B
	41566	c26118_g1_i3	15	25	0.6	2.2643e-19	0	ByTAIR: heat shock transcription factor A9
	27636	c22133_g1_i2	3	28	0.107143	1.65541e-12	0	ByTAIR: heat shock transcription factor B2A; ByNCBI: heat stress transcription factor [Carica papaya]
	11548	c11725_g1_i1	0	2	0	1.66442e-06	0.000333333	ByTAIR: heat shock transcription factor B4
	106502	c60955_g1_i1	0	3	0	8.56091e-09	0	ByTAIR: heat shock transcription factor B4
	47337	c27214_g2_i1	49	23	2.13043	2.41549e-05	0.000666667	ByTAIR: heat shock transcription factor C1; ByNCBI: heat stress transcription factor [Carica papaya]
	28504	c22475_g1_i2	13	12	1.08333	0.000346872	0.000888889	ByTAIR: heat shock transcription factor A2; ByNCBI: heat stress transcription factor [Carica papaya]
	26278	c21583_g1_i2	46	3	15.3333	3.6295e-137	0	ByTAIR: heat shock transcription factor B3; ByNCBI: heat stress transcription factor [Carica papaya]
MYC	58309	c28845_g1_i8	29	25	1.16	1.1705e-08	0	ByTAIR: BES1-interacting Myc-like protein 2
	35243	c24628_g2_i6	30	16	1.875	3.08272e-09	0	ByTAIR: N-MYC downregulated-like 1
	9355	c9499_g1_i1	5	10	0.5	0.00017797	0.000533333	ByTAIR: N-MYC downregulated-like 1
	20149	c18383_g1_i1	8	3	2.66667	1.30746e-06	6.66667e-05	ByTAIR: N-MYC downregulated-like 2
MYB	16055	c15436_g1_i1	13	11	1.18182	0.000736815	0.00088	ByTAIR: myb domain protein 1
	130694	c85779_g1_i1	3	2	1.5	1.77124e-09	0	ByTAIR: myb domain protein 105
	100451	c54745_g1_i1	1	1	1	0.000510019	0.000733333	ByTAIR: myb domain protein 109
	10312	c10516_g1_i1	18	3	6	3.98618e-24	0	ByTAIR: myb domain protein 14
	36152	c24860_g1_i1	10	9	1.11111	9.74364e-26	0	ByTAIR: myb domain protein 14
	29275	c22767_g1_i3	14	16	0.875	1.2173e-62	0	ByTAIR: myb domain protein 16
	16224	c15565_g1_i1	5	3	1.66667	7.57851e-13	0	ByTAIR: myb domain protein 17
	84262	c38146_g1_i1	0	2	0	0.000659692	0.0008	ByTAIR: myb domain protein 2
	40918	c25981_g1_i1	36	13	2.76923	2.91666e-14	0	ByTAIR: myb domain protein 3
	26839	c21822_g1_i2	6	15	0.4	1.777e-06	0.000133333	ByTAIR: myb domain protein 30
	3321	c3411_g1_i1	23	24	0.958333	1.81445e-20	0	ByTAIR: myb domain protein 33
	85530	c39428_g1_i1	5	3	1.66667	3.076e-09	0	ByTAIR: myb domain protein 33
	130531	c85614_g1_i1	9	5	1.8	2.06445e-20	0	ByTAIR: myb domain protein 33
	98106	c52334_g1_i1	3	1	3	0.000958153	0.000933333	ByTAIR: myb domain protein 3r-3
	49366	c27549_g2_i3	65	50	1.3	6.56129e-05	0.000466667	ByTAIR: myb domain protein 3r-5
	117510	c72257_g1_i1	3	2	1.5	5.43046e-06	0.000333333	ByTAIR: myb domain protein 4
	93635	c47790_g1_i1	12	11	1.09091	1.08112e-13	0	ByTAIR: myb domain protein 48
	40643	c25912_g1_i2	28	15	1.86667	9.51367e-13	0	ByTAIR: myb domain protein 4r1
	1204	c1208_g1_i1	5	1	5	1.19041e-07	0	ByTAIR: myb domain protein 55
	21786	c19316_g1_i1	10	2	5	0.000994301	0.001	ByTAIR: myb domain protein 60
	20217	c18414_g1_i2	51	4	12.75	1.66989e-06	0.0002	ByTAIR: myb domain protein 62
	29126	c22708_g1_i1	13	5	2.6	0.000903321	0.000866667	ByTAIR: myb domain protein 7
	51413	c27870_g1_i1	59	545	0.108257	5.25129e-308	0	ByTAIR: myb domain protein 73
	9597	c9755_g1_i1	1	12	0.0833333	1.84859e-14	0	ByTAIR: myb domain protein 77
	23157	c20121_g2_i1	17	23	0.73913	9.17448e-12	0	ByTAIR: myb domain protein 81
	11408	c11588_g1_i1	4	2	2	5.82958e-11	0	ByTAIR: myb domain protein 84
	25602	c21247_g1_i5	18	8	2.25	6.18217e-23	0	ByTAIR: myb domain protein 88
	27369	c22033_g1_i1	103	473	0.217759	1.84484e-123	0	ByTAIR: myb domain protein r1
	124922	c79925_g1_i1	13	6	2.16667	1.05854e-05	0.0004	ByTAIR: myb family transcription factor
	17191	c16358_g1_i1	47	99	0.474747	7.54722e-25	0	ByTAIR: myb-like HTH transcriptional regulator family protein
	25493	c21193_g1_i2	14	7	2	3.55942e-09	0	ByTAIR: myb-like HTH transcriptional regulator family protein
	37594	c25237_g1_i2	27	13	2.07692	0.000237713	0.0006	ByTAIR: myb-like HTH transcriptional regulator family protein
	46324	c27042_g1_i6	46	42	1.09524	2.76069e-06	0.000266667	ByTAIR: myb-like HTH transcriptional regulator family protein
	37388	c25183_g1_i6	82	91	0.901099	6.34991e-09	0	ByTAIR: myb-like transcription factor family protein
	42658	c26345_g1_i5	104	30	3.46667	2.81391e-07	0	ByTAIR: myb-like transcription factor family protein
	46245	c27027_g1_i1	30	26	1.15385	3.72486e-20	0	ByTAIR: myb-like transcription factor family protein
	5742	c5888_g1_i2	9	12	0.75	1.42613e-08	0	ByTAIR: myb-like transcription factor family protein
	14224	c14038_g1_i1	243	245	0.991837	1.5998e-16	0	ByTAIR: myb-like transcription factor family protein; ByNCBI: myb-like transcription factor family protein [Carica papaya]
	5353	c5456_g1_i1	1	2	0.5	3.2545e-10	0	ByTAIR: myb-like transcription factor family protein; ByNCBI: myb-like transcription factor family protein [Carica papaya]
	56916	c28674_g1_i7	49	32	1.53125	9.05995e-33	0	ByTAIR: DIRP ;Myb-like DNA-binding domain
	45097	c26824_g1_i1	114	52	2.19231	1.38018e-16	0	ByTAIR: DnaJ domain ;Myb-like DNA-binding domain
	42350	c26277_g1_i2	53	65	0.815385	5.24952e-12	0	ByTAIR: Homeodomain-like superfamily protein; ByNCBI: myb-like transcription factor family protein [Carica papaya]
	37572	c25231_g1_i3	37	36	1.02778	0.000385005	0.000666667	ByTAIR: telomere repeat binding factor 1; ByNCBI: MYB [Carica papaya]
NAC	31443	c23482_g1_i1	30	31	0.967742	8.8681e-11	0	ByNCBI: TPA_inf: CUP-SHAPED COTYLEDON 3 [Carica papaya] domain NAC
	34917	c24545_g1_i1	14	5	2.8	1.5432e-15	0	ByTAIR: NAC (No Apical Meristem) domain transcriptional regulator superfamily protein
	37547	c25224_g1_i2	128	121	1.05785	2.63887e-143	0	ByTAIR: NAC (No Apical Meristem) domain transcriptional regulator superfamily protein; ByNCBI: TPA_inf: CUP-SHAPED COTYLEDON 3 [Carica papaya]
	9648	c9809_g1_i2	4	1	4	8.70111e-08	0	ByTAIR: NAC (No Apical Meristem) domain transcriptional regulator superfamily protein; ByNCBI: TPA_inf: CUP-SHAPED COTYLEDON 3 [Carica papaya]
	108571	c63062_g1_i1	0	3	0	5.25181e-05	0.0005	ByTAIR: NAC 007; ByNCBI: TPA_inf: CUP-SHAPED COTYLEDON 3 [Carica papaya]
	64602	c29519_g1_i2	58	99	0.585859	3.17782e-13	0	ByTAIR: NAC 014
	18875	c17619_g1_i1	11	5	2.2	6.78477e-09	0	ByTAIR: NAC domain containing protein 2; ByNCBI: TPA_inf: CUP-SHAPED COTYLEDON 2 [Carica papaya]
	25963	c21435_g1_i2	21	22	0.954545	4.23668e-21	0	ByTAIR: NAC domain containing protein 1; ByNCBI: TPA_inf: CUP-SHAPED COTYLEDON 3 [Carica papaya]
	32176	c23707_g1_i3	19	12	1.58333	9.05781e-05	0.00075	ByTAIR: NAC domain containing protein 100; ByNCBI: TPA_inf: CUP-SHAPED COTYLEDON 2 [Carica papaya]
	37873	c25302_g1_i2	24	30	0.8	4.68642e-43	0	ByTAIR: NAC domain containing protein 100; ByNCBI: TPA_inf: CUP-SHAPED COTYLEDON 2 [Carica papaya]
	41153	c26031_g1_i1	76	57	1.33333	4.61462e-12	0	ByTAIR: NAC domain containing protein 103; ByNCBI: TPA_inf: CUP-SHAPED COTYLEDON 3 [Carica papaya]
	50315	c27706_g1_i1	115	118	0.974576	2.25194e-28	0	ByTAIR: NAC domain containing protein 17
	38003	c25333_g1_i1	69	55	1.25455	4.70742e-09	0	ByTAIR: NAC domain containing protein 2
	35511	c24703_g1_i2	59	63	0.936508	7.97876e-07	8e-06	ByTAIR: NAC domain containing protein 32; ByNCBI: TPA_inf: CUP-SHAPED COTYLEDON 2 [Carica papaya]
	19492	c18007_g1_i1	36	17	2.11765	6.33059e-06	0.000375	ByTAIR: NAC domain containing protein 35; ByNCBI: TPA_inf: CUP-SHAPED COTYLEDON 3 [Carica papaya]
	3755	c3807_g1_i1	68	59	1.15254	4.05927e-28	0	ByTAIR: NAC domain containing protein 36; ByNCBI: TPA_inf: CUP-SHAPED COTYLEDON 3 [Carica papaya]
	17792	c16843_g1_i1	17	7	2.42857	2.6833e-06	0.00025	ByTAIR: NAC domain containing protein 47; ByNCBI: TPA_inf: CUP-SHAPED COTYLEDON 3 [Carica papaya]
	36630	c24994_g1_i3	51	76	0.671053	2.87197e-19	0	ByTAIR: NAC domain containing protein 50
	50396	c27717_g2_i6	23	37	0.621622	1.28861e-26	0	ByTAIR: NAC domain containing protein 61
	105207	c59643_g1_i1	8	2	4	8.50287e-24	0	ByTAIR: NAC domain containing protein 71; ByNCBI: TPA_inf: CUP-SHAPED COTYLEDON 3 [Carica papaya]
	10012	c10204_g1_i2	3	6	0.5	0.000703754	0.001	ByTAIR: NAC domain containing protein 75
	103439	c57862_g1_i1	2	1	2	6.47167e-05	0.000625	ByTAIR: NAC domain containing protein 83; ByNCBI: TPA_inf: CUP-SHAPED COTYLEDON 2 [Carica papaya]
	34023	c24290_g1_i4	29	45	0.644444	0.000500152	0.000875	ByTAIR: NAC domain containing protein 83; ByNCBI: TPA_inf: CUP-SHAPED COTYLEDON 3 [Carica papaya]
	36358	c24914_g1_i3	183	78	2.34615	1.28171e-19	0	ByTAIR: NAC domain containing protein 83; ByNCBI: TPA_inf: CUP-SHAPED COTYLEDON 3 [Carica papaya]
	114401	c69098_g1_i1	8	6	1.33333	1.61416e-12	0	ByTAIR: NAC domain containing protein 90; ByNCBI: TPA_inf: CUP-SHAPED COTYLEDON 3 [Carica papaya]
	131383	c86481_g1_i1	4	1	4	7.6185e-13	0	ByTAIR: NAC domain containing protein 96
	3428	c3509_g1_i1	110	112	0.982143	7.18206e-18	0	ByTAIR: Nascent polypeptide-associated complex (NAC), alpha subunit family protein
	14214	c14031_g1_i2	10	21	0.47619	6.29543e-32	0	ByTAIR: Arabidopsis NAC domain containing protein 87; ByNCBI: TPA_inf: CUP-SHAPED COTYLEDON 2 [Carica papaya]
AP2	20945	c18848_g1_i1	29	39	0.74359	4.65606e-56	0	ByTAIR: AP2/B3 transcription factor family protein
	18117	c17080_g1_i3	7	12	0.583333	1.46278e-16	0	ByTAIR: AP2/B3-like transcriptional factor family protein
	19454	c17985_g1_i2	10	14	0.714286	5.59134e-07	9e-06	ByTAIR: AP2/B3-like transcriptional factor family protein
	21129	c18952_g1_i1	28	36	0.777778	1.13202e-08	0	ByTAIR: AP2/B3-like transcriptional factor family protein
	24703	c20827_g1_i2	15	14	1.07143	0.000336095	0.000777778	ByTAIR: AP2/B3-like transcriptional factor family protein
	77945	c31654_g1_i1	2	14	0.142857	8.05394e-05	0.000333333	ByTAIR: AP2/B3-like transcriptional factor family protein
	32235	c23728_g1_i1	22	19	1.15789	1.71533e-05	0.000222222	ByTAIR: ARIA-interacting double AP2 domain protein
	13567	c13532_g1_i3	10	10	1	0.000103099	0.000555556	ByTAIR: related to AP2 11 transcriptional factor
	51447	c27878_g1_i1	224	125	1.792	2.87152e-78	0	ByTAIR: related to AP2 4 transcriptional factor
	44043	c26623_g1_i1	93	5	18.6	0.000526562	0.000888889	ByTAIR: related to AP2.7 transcriptional factor
NFY	31183	c23412_g1_i2	32	86	0.372093	2.82787e-91	0	ByTAIR: nuclear factor Y, subunit A1
	21783	c19314_g1_i1	6	8	0.75	4.59252e-11	0	ByTAIR: nuclear factor Y, subunit A10
	41229	c26051_g1_i4	15	53	0.283019	1.89767e-31	0	ByTAIR: nuclear factor Y, subunit A3
	23433	c20264_g1_i3	14	18	0.777778	9.59708e-05	0.000444444	ByTAIR: nuclear factor Y, subunit A7
	18229	c17159_g1_i1	21	16	1.3125	2.30787e-09	0	ByTAIR: nuclear factor Y, subunit B11
	23916	c20472_g1_i1	33	39	0.846154	1.81179e-14	0	ByTAIR: nuclear factor Y, subunit B13
	42120	c26231_g1_i1	34	25	1.36	9.77946e-19	0	ByTAIR: nuclear factor Y, subunit B3
	82820	c36674_g1_i1	15	23	0.652174	1.35108e-10	0	ByTAIR: nuclear factor Y, subunit B3
	118501	c73266_g1_i1	1	1	1	0.000233654	0.000666667	ByTAIR: nuclear factor Y, subunit B4
	21210	c19001_g2_i1	8	6	1.33333	9.57249e-08	0	ByTAIR: nuclear factor Y, subunit B8
	15189	c14788_g1_i2	11	16	0.6875	0.00087994	0.001	ByTAIR: nuclear factor Y, subunit C1
	22335	c19635_g1_i2	37	19	1.94737	2.72862e-26	0	ByTAIR: nuclear factor Y, subunit C10
	42001	c26206_g2_i3	57	54	1.05556	1.80202e-08	0	ByTAIR: nuclear factor Y, subunit C11
	21797	c19321_g1_i1	31	25	1.24	2.90441e-09	0	ByTAIR: nuclear factor Y, subunit C2
	31460	c23485_g1_i3	44	18	2.44444	1.33066e-68	0	ByTAIR: nuclear factor Y, subunit C9
ERF	387	c391_g1_i1	14	6	2.33333	1.447e-07	0	ByTAIR: DREB and EAR motif protein 2; ByNCBI: ethylene-responsive transcription factor 2 [Carica papaya]
	13577	c13541_g1_i1	38	112	0.339286	2.8613e-160	0	ByTAIR: ethylene responsive element binding factor 5; ByNCBI: ethylene-responsive transcription factor 3 [Carica papaya]
	41058	c26011_g1_i3	285	111	2.56757	9.67665e-06	0.0004	ByTAIR: related to AP2 12; ByNCBI: AP2/ERF transcription factor ERF6 [Carica papaya]
	103998	c58422_g1_i1	2	4	0.5	0.000842634	0.001	ByTAIR: cytokinin response factor 5; ByNCBI: AP2/ERF transcription factor ERF5 [Carica papaya]
	95364	c49542_g1_i1	1	3	0.333333	0.000263208	0.0008	ByTAIR: ERF domain protein 12; ByNCBI: AP2/ERF transcription factor ERF6 [Carica papaya]
	43950	c26603_g1_i1	66	219	0.30137	6.97693e-190	0	ByTAIR: erf domain protein 9
	93657	c47812_g1_i1	12	6	2	3.95726e-12	0	ByTAIR: ethylene response factor 1; ByNCBI: AP2/ERF transcription factor ERF7 [Carica papaya]
	48418	c27397_g4_i1	77	144	0.534722	8.96965e-136	0	ByTAIR: ethylene response factor 7
	21275	c19041_g1_i1	34	53	0.641509	2.82282e-24	0	ByTAIR: ethylene-responsive element binding protein; ByNCBI: AP2/ERF transcription factor ERF6 [Carica papaya]
	115308	c70020_g1_i1	4	2	2	5.70737e-12	0	ByTAIR: Integrase-type DNA-binding superfamily protein; ByNCBI: ethylene-responsive transcription factor 1 [Carica papaya]
	99111	c53364_g1_i1	1	7	0.142857	5.97508e-08	0	ByTAIR: Integrase-type DNA-binding superfamily protein; ByNCBI: ethylene-responsive transcription factor 2 [Carica papaya]
	10478	c10686_g1_i1	209	522	0.400383	0	0	ByTAIR: Integrase-type DNA-binding superfamily protein; ByNCBI: ethylene-responsive transcription factor 3 [Carica papaya]
	33000	c23946_g1_i1	62	52	1.19231	0	0	ByTAIR: Integrase-type DNA-binding superfamily protein; ByNCBI: ethylene-responsive transcription factor 3 [Carica papaya]
	18822	c17590_g1_i1	30	9	3.33333	3.93807e-07	0	ByTAIR: Integrase-type DNA-binding superfamily protein; ByNCBI: ethylene-responsive transcription factor 4 [Carica papaya]
	52229	c28003_g1_i1	50	45	1.11111	1.62677e-44	0	ByNCBI: AP2/ERF transcription factor ERF5 [Carica papaya]
	105066	c59502_g1_i1	0	3	0	1.21506e-06	1e-06	ByNCBI: ethylene-responsive transcription factor 2 [Carica papaya]
WRKY	33166	c23996_g1_i1	49	39	1.25641	4.84905e-16	0	ByTAIR: WRKY DNA-binding protein 11
	24828	c20879_g1_i1	58	30	1.93333	1.05522e-120	0	ByTAIR: WRKY DNA-binding protein 15
	34074	c24306_g1_i2	48	37	1.2973	1.34189e-09	0	ByTAIR: WRKY DNA-binding protein 15
	77935	c31644_g1_i1	10	12	0.833333	4.17621e-12	0	ByTAIR: WRKY DNA-binding protein 2
	9784	c9948_g1_i1	38	31	1.22581	1.9094e-36	0	ByTAIR: WRKY DNA-binding protein 2
	26870	c21836_g1_i1	93	28	3.32143	6.37304e-17	0	ByTAIR: WRKY DNA-binding protein 21
	16258	c15588_g1_i1	30	9	3.33333	6.94315e-48	0	ByTAIR: WRKY DNA-binding protein 23
	1577	c1593_g1_i1	13	1	13	5.00459e-16	0	ByTAIR: WRKY DNA-binding protein 27
	32111	c23688_g1_i1	155	135	1.14815	2.82711e-31	0	ByTAIR: WRKY DNA-binding protein 3
	43631	c26542_g1_i6	29	33	0.878788	3.32184e-17	0	ByTAIR: WRKY DNA-binding protein 32
	26320	c21602_g1_i3	94	148	0.635135	3.00558e-70	0	ByTAIR: WRKY DNA-binding protein 33
	54980	c28400_g1_i3	221	222	0.995495	6.79846e-45	0	ByTAIR: WRKY DNA-binding protein 33
	49483	c27569_g1_i1	39	13	3	2.04525e-69	0	ByTAIR: WRKY DNA-binding protein 35
	13220	c13233_g1_i1	49	16	3.0625	1.35548e-47	0	ByTAIR: WRKY DNA-binding protein 4
	40127	c25806_g1_i4	19	46	0.413043	7.90175e-16	0	ByTAIR: WRKY DNA-binding protein 40
	44138	c26642_g1_i4	111	123	0.902439	1.71067e-19	0	ByTAIR: WRKY DNA-binding protein 40
	43140	c26450_g1_i1	28	20	1.4	1.83617e-25	0	ByTAIR: WRKY DNA-binding protein 48
	23269	c20181_g1_i1	19	3	6.33333	2.7284e-11	0	ByTAIR: WRKY DNA-binding protein 49
	18502	c17357_g1_i2	48	3	16	2.10242e-142	0	ByTAIR: WRKY DNA-binding protein 50
	17174	c16347_g1_i2	21	3	7	0.000181219	0.0006	ByTAIR: WRKY DNA-binding protein 51
	127444	c82476_g1_i1	2	1	2	2.60527e-07	0	ByTAIR: WRKY DNA-binding protein 55
	24308	c20638_g1_i1	7	5	1.4	1.4491e-11	0	ByTAIR: WRKY DNA-binding protein 70
	14054	c13909_g2_i1	18	1	18	1.69782e-56	0	ByTAIR: WRKY DNA-binding protein 71
	13213	c13229_g1_i1	5	2	2.5	8.17395e-09	0	ByTAIR: WRKY DNA-binding protein 75
	30835	c23301_g1_i2	5	16	0.3125	9.38437e-14	0	ByTAIR: WRKY family transcription factor
	45520	c26902_g1_i4	20	6	3.33333	3.31621e-28	0	ByTAIR: WRKY family transcription factor
	45988	c26987_g1_i2	47	35	1.34286	7.14227e-10	0	ByTAIR: WRKY family transcription factor
	66532	c29711_g1_i7	95	133	0.714286	6.37628e-80	0	ByTAIR: WRKY family transcription factor
	26986	c21882_g1_i5	22	14	1.57143	8.11821e-13	0	ByTAIR: WRKY family transcription factor family protein
C2H2	10642	c10846_g1_i1	3	4	0.75	9.80269e-06	0.0004	ByTAIR: C2H2 and C2HC zinc fingers superfamily protein
	19788	c18171_g1_i1	7	4	1.75	3.46153e-11	0	ByTAIR: C2H2 and C2HC zinc fingers superfamily protein
	22941	c19980_g1_i1	11	14	0.785714	0.000488389	0.0008	ByTAIR: C2H2 and C2HC zinc fingers superfamily protein
	30838	c23303_g1_i1	21	11	1.90909	8.60032e-09	0	ByTAIR: C2H2 and C2HC zinc fingers superfamily protein
	31620	c23535_g1_i2	58	69	0.84058	1.18401e-08	0	ByTAIR: C2H2 and C2HC zinc fingers superfamily protein
	36393	c24926_g1_i1	28	18	1.55556	2.27118e-16	0	ByTAIR: C2H2 and C2HC zinc fingers superfamily protein
	37457	c25201_g1_i3	12	14	0.857143	1.23393e-08	0	ByTAIR: C2H2 and C2HC zinc fingers superfamily protein
	114882	c69592_g1_i1	5	1	5	1.14209e-16	0	ByTAIR: C2H2 and C2HC zinc fingers superfamily protein
	116117	c70839_g1_i1	1	2	0.5	0.000736949	0.0009	ByTAIR: C2H2 and C2HC zinc fingers superfamily protein
	43385	c26498_g2_i1	115	91	1.26374	1.39056e-48	0	ByTAIR: C2H2 zinc-fingers superfamily protein
	17530	c16626_g1_i1	10	16	0.625	0.000387054	0.0007	ByTAIR: C2H2-like zinc finger protein
	20709	c18706_g1_i1	5	19	0.263158	5.51327e-07	0.0002	ByTAIR: C2H2-like zinc finger protein
	21687	c19256_g1_i1	27	34	0.794118	1.5195e-31	0	ByTAIR: C2H2-like zinc finger protein
	56833	c28661_g1_i6	33	29	1.13793	4.66507e-07	0	ByTAIR: C2H2-like zinc finger protein
	62641	c29329_g1_i6	69	68	1.01471	9.78902e-15	0	ByTAIR: C2H2-like zinc finger protein
	67053	c29763_g2_i1	33	36	0.916667	2.91049e-10	0	ByTAIR: C2H2-like zinc finger protein
	77044	c30748_g1_i1	5	6	0.833333	5.41359e-06	0.0003	ByTAIR: C2H2-like zinc finger protein
	93704	c47861_g1_i1	7	7	1	0.000978508	0.001	ByTAIR: C2H2-like zinc finger protein
	98371	c52604_g1_i1	4	1	4	1.23883e-09	0	ByTAIR: C2H2-like zinc finger protein
	14121	c13960_g1_i2	3	12	0.25	7.40735e-08	0	ByTAIR: C2H2-type zinc finger family protein
	77634	c31341_g1_i1	2	2	1	0.000301451	0.0006	ByTAIR: C2H2-type zinc finger family protein
	78815	c32531_g1_i1	3	1	3	1.24432e-09	0	ByTAIR: C2H2-type zinc finger family protein
	14970	c14622_g1_i3	23	14	1.64286	2.90662e-10	0	ByTAIR: zinc finger (C2H2 type) family protein
	21597	c19208_g1_i1	11	34	0.323529	1.50949e-10	0	ByTAIR: zinc finger (C2H2 type) family protein
	24101	c20555_g1_i1	55	54	1.01852	2.21178e-29	0	ByTAIR: zinc finger (C2H2 type) family protein
	29696	c22924_g1_i1	30	34	0.882353	1.55641e-23	0	ByTAIR: zinc finger (C2H2 type) family protein
	93223	c47374_g1_i1	10	5	2	3.95269e-11	0	ByTAIR: zinc finger (C2H2 type) family protein
	6517	c6691_g1_i1	14	11	1.27273	0.000233542	0.0005	ByTAIR: zinc finger (C2H2 type) family protein
	72513	c30205_g1_i7	98	118	0.830508	2.43322e-108	0	ByTAIR: Zinc finger (C2H2 type) family protein / transcription factor jumonji (jmj) family protein
	12320	c12487_g2_i1	13	11	1.18182	7.02021e-07	1e-05	ByTAIR: putative endonuclease or glycosyl hydrolase with C2H2-type zinc finger domain
bHLH	34985	c24565_g1_i4	33	2	16.5	7.51394e-99	0	ByTAIR: basic helix-loop-helix (bHLH) DNA-binding family protein
	92570	c46716_g1_i1	208	151	1.37748	4.61655e-38	0	ByTAIR: Basic helix-loop-helix (bHLH) DNA-binding family protein
	10429	c10636_g1_i1	3	9	0.333333	2.51576e-06	1.575e-05	ByTAIR: basic helix-loop-helix (bHLH) DNA-binding superfamily protein
	13570	c13534_g1_i2	1	22	0.0454545	2.13982e-34	0	ByTAIR: basic helix-loop-helix (bHLH) DNA-binding superfamily protein
	14068	c13919_g1_i2	1	2	0.5	0.000736949	0.000859833	ByTAIR: basic helix-loop-helix (bHLH) DNA-binding superfamily protein
	15051	c14677_g1_i1	2	7	0.285714	5.34461e-07	2.1e-05	ByTAIR: basic helix-loop-helix (bHLH) DNA-binding superfamily protein
	15109	c14725_g1_i2	57	64	0.890625	1.82246e-15	0	ByTAIR: basic helix-loop-helix (bHLH) DNA-binding superfamily protein
	15354	c14900_g1_i1	130	60	2.16667	6.10952e-09	0	ByTAIR: basic helix-loop-helix (bHLH) DNA-binding superfamily protein
	17018	c16219_g1_i1	49	19	2.57895	7.26462e-05	0.000170333	ByTAIR: basic helix-loop-helix (bHLH) DNA-binding superfamily protein
	17639	c16718_g1_i3	1	5	0.2	0.000546621	0.0007658	ByTAIR: basic helix-loop-helix (bHLH) DNA-binding superfamily protein
	18322	c17224_g1_i1	15	5	3	2.21711e-15	0	ByTAIR: basic helix-loop-helix (bHLH) DNA-binding superfamily protein
	20395	c18515_g1_i1	7	1	7	5.66355e-16	0	ByTAIR: basic helix-loop-helix (bHLH) DNA-binding superfamily protein
	20838	c18788_g1_i1	6	2	3	1.70248e-11	0	ByTAIR: basic helix-loop-helix (bHLH) DNA-binding superfamily protein
	20929	c18841_g1_i1	1	2	0.5	0.000196474	0.000343	ByTAIR: basic helix-loop-helix (bHLH) DNA-binding superfamily protein
	20931	c18841_g1_i3	2	1	2	0.000232082	0.000348	ByTAIR: basic helix-loop-helix (bHLH) DNA-binding superfamily protein
	21111	c18941_g1_i1	3	3	1	3.42444e-05	0.000102	ByTAIR: basic helix-loop-helix (bHLH) DNA-binding superfamily protein
	21226	c19010_g1_i1	21	12	1.75	2.06894e-08	0	ByTAIR: basic helix-loop-helix (bHLH) DNA-binding superfamily protein
	22461	c19707_g1_i1	3	12	0.25	0.000202294	0.000326308	ByTAIR: basic helix-loop-helix (bHLH) DNA-binding superfamily protein
	22587	c19777_g1_i2	5	6	0.833333	0.000864857	0.00090825	ByTAIR: basic helix-loop-helix (bHLH) DNA-binding superfamily protein
	24228	c20603_g1_i2	3	2	1.5	3.45624e-05	9.1875e-05	ByTAIR: basic helix-loop-helix (bHLH) DNA-binding superfamily protein
	24246	c20612_g1_i2	49	44	1.11364	1.19825e-26	0	ByTAIR: basic helix-loop-helix (bHLH) DNA-binding superfamily protein
	26269	c21579_g1_i4	8	17	0.470588	8.60291e-09	0	ByTAIR: basic helix-loop-helix (bHLH) DNA-binding superfamily protein
	29079	c22690_g1_i2	43	16	2.6875	2.09391e-25	0	ByTAIR: basic helix-loop-helix (bHLH) DNA-binding superfamily protein
	29486	c22849_g1_i1	102	120	0.85	4.92475e-10	0	ByTAIR: basic helix-loop-helix (bHLH) DNA-binding superfamily protein
	29591	c22886_g1_i2	44	76	0.578947	1.80026e-38	0	ByTAIR: basic helix-loop-helix (bHLH) DNA-binding superfamily protein
	31573	c23519_g1_i3	21	18	1.16667	2.18558e-06	1.4e-05	ByTAIR: basic helix-loop-helix (bHLH) DNA-binding superfamily protein
	33162	c23993_g1_i2	31	5	6.2	1.72818e-05	5.95e-05	ByTAIR: basic helix-loop-helix (bHLH) DNA-binding superfamily protein
	35251	c24630_g1_i2	23	19	1.21053	1.94491e-08	0	ByTAIR: basic helix-loop-helix (bHLH) DNA-binding superfamily protein
	37506	c25214_g3_i2	25	55	0.454545	2.77556e-15	0	ByTAIR: basic helix-loop-helix (bHLH) DNA-binding superfamily protein
	39222	c25613_g1_i2	3	24	0.125	2.96862e-19	0	ByTAIR: basic helix-loop-helix (bHLH) DNA-binding superfamily protein
	45528	c26904_g1_i1	67	48	1.39583	0.000931849	0.000932	ByTAIR: basic helix-loop-helix (bHLH) DNA-binding superfamily protein
	45852	c26960_g1_i6	71	30	2.36667	0.000156794	0.000299727	ByTAIR: basic helix-loop-helix (bHLH) DNA-binding superfamily protein
	49370	c27550_g1_i1	17	9	1.88889	7.88481e-06	3.36e-05	ByTAIR: basic helix-loop-helix (bHLH) DNA-binding superfamily protein
	49913	c27640_g1_i3	37	16	2.3125	2.75597e-63	0	ByTAIR: basic helix-loop-helix (bHLH) DNA-binding superfamily protein
	54210	c28297_g1_i1	35	25	1.4	0.000561097	0.000736312	ByTAIR: basic helix-loop-helix (bHLH) DNA-binding superfamily protein
	57715	c28775_g1_i4	64	21	3.04762	6.59052e-62	0	ByTAIR: basic helix-loop-helix (bHLH) DNA-binding superfamily protein
	63662	c29432_g1_i3	105	172	0.610465	1.36152e-118	0	ByTAIR: basic helix-loop-helix (bHLH) DNA-binding superfamily protein
	4498	c4625_g1_i1	22	28	0.785714	1.61577e-24	0	ByTAIR: basic helix-loop-helix (bHLH) DNA-binding superfamily protein
	95544	c49728_g1_i1	4	1	4	6.69564e-15	0	ByTAIR: basic helix-loop-helix (bHLH) DNA-binding superfamily protein
	97233	c51444_g1_i1	3	11	0.272727	4.89919e-14	0	ByTAIR: basic helix-loop-helix (bHLH) DNA-binding superfamily protein
	99372	c53633_g1_i1	3	7	0.428571	9.58004e-11	0	ByTAIR: basic helix-loop-helix (bHLH) DNA-binding superfamily protein
	6396	c6561_g1_i1	10	17	0.588235	1.04291e-14	0	ByTAIR: basic helix-loop-helix (bHLH) DNA-binding superfamily protein
	118963	c73736_g1_i1	3	2	1.5	1.74654e-06	2.1e-05	ByTAIR: basic helix-loop-helix (bHLH) DNA-binding superfamily protein
	771	c738_g1_i1	3	2	1.5	7.16334e-09	0	ByTAIR: basic helix-loop-helix (bHLH) DNA-binding superfamily protein
	123013	c77917_g1_i1	1	1	1	0.000736949	0.000814579	ByTAIR: basic helix-loop-helix (bHLH) DNA-binding superfamily protein
	131032	c86128_g1_i1	0	3	0	8.22574e-05	0.0001722	ByTAIR: basic helix-loop-helix (bHLH) DNA-binding superfamily protein
	9189	c9326_g1_i1	3	1	3	0.000712348	0.000879529	ByTAIR: basic helix-loop-helix (bHLH) DNA-binding superfamily protein
ERD	13582	c13544_g1_i2	23	23	1	6.82027e-14	0	ByTAIR: early-responsive to dehydration stress protein (ERD4)
	19653	c18102_g1_i2	44	13	3.38462	0.000638097	0.000638	ByTAIR: Early-responsive to dehydration stress protein (ERD4)
	21120	c18944_g1_i1	23	14	1.64286	7.42238e-06	1.16667e-05	ByTAIR: early-responsive to dehydration stress protein (ERD4)
	77987	c31696_g1_i1	4	3	1.33333	0.000340064	0.000377778	ByTAIR: early-responsive to dehydration stress protein (ERD4)
	70011	c30018_g3_i1	660	295	2.23729	6.17357e-16	0	ByTAIR: Early-responsive to dehydration stress protein (ERD4); ByNCBI: eukaryotic translation initiation factor 4G [Carica papaya]
	38737	c25503_g1_i3	23	9	2.55556	1.21288e-24	0	ByTAIR: ERD (early response to dehydration) six-like 1
	107432	c61899_g1_i1	2	2	1	0.000125879	0.0001575	ByTAIR: ERD (early response to dehydration) six-like 1
	64191	c29479_g8_i6	184	258	0.713178	7.34426e-11	0	ByTAIR: ERD (early-responsive to dehydration stress) family protein
	4904	c4994_g1_i1	3	1	3	7.07774e-05	0.000101429	ByTAIR: ERD (early-responsive to dehydration stress) family protein
	131466	c86565_g1_i1	3	1	3	1.80788e-08	0	ByTAIR: ERD (early-responsive to dehydration stress) family protein
