# Supplementary material for: Transcriptomic analysis reveals key transcription factors associated to drought tolerance in a wild papaya (Carica papaya) genotype
Source: PLoS One. 2021 Jan 29;16(1):e0245855. doi: 10.1371/journal.pone.0245855 (PMC7845985; doi:10.1371/journal.pone.0245855)
Supplement: S3 Table — (XLSX) [file pone.0245855.s003.xlsx]

## Sheet: 89 TF Selected
FT Family	Id	Seq_name	TD (TPM)	SD (TPM)	Fold Change	P value	Benjamini-Hochberg Adjusted P value (FDR)	Short_desc
DREB	47631	c27274_g1_i2	60	22	2.72727	3.40455e-39	0	ByTAIR: Drought-responsive family protein domain DREB
	25016	c20963_g1_i1	30	13	2.30769	3.80223e-12	0	ByTAIR: ethylene responsive element binding factor 3
	20102	c18356_g1_i1	22	13	1.69231	6.30261e-06	7.57895e-06	ByTAIR: Integrase-type DNA-binding superfamily protein; ByNCBI: CBF/DREB1 transcription factor 1 [Carica papaya]
	25816	c21361_g1_i3	23	12	1.91667	1.7925e-08	0	ByTAIR: Integrase-type DNA-binding superfamily protein; ByNCBI: CBF/DREB1 transcription factor 1 [Carica papaya]
	27005	c21892_g1_i1	17	3	5.66667	1.44769e-10	0	ByTAIR: Integrase-type DNA-binding superfamily protein; ByNCBI: CBF/DREB1 transcription factor 1 [Carica papaya]
	27018	c21899_g1_i2	114	53	2.15094	3.38119e-17	0	ByTAIR: Integrase-type DNA-binding superfamily protein; ByNCBI: CBF/DREB1 transcription factor 1 [Carica papaya]
	984	c956_g1_i1	29	8	3.625	7.44363e-08	0	ByTAIR: Integrase-type DNA-binding superfamily protein; ByNCBI: CBF/DREB1 transcription factor 1 [Carica papaya]
bZIP	24606	c20777_g1_i2	23	15	1.53333	6.06539e-07	9e-06	ByTAIR: Basic-leucine zipper (bZIP) transcription factor family protein
	34428	c24406_g1_i2	33	5	6.6	5.14151e-05	6.5e-05	ByTAIR: Basic-leucine zipper (bZIP) transcription factor family protein
HSF	47337	c27214_g2_i1	49	23	2.13043	2.41549e-05	0.000666667	ByTAIR: heat shock transcription factor C1; ByNCBI: heat stress transcription factor [Carica papaya]
	26278	c21583_g1_i2	46	3	15.3333	3.6295e-137	0	ByTAIR: heat shock transcription factor B3; ByNCBI: heat stress transcription factor [Carica papaya]
MYC	35243	c24628_g2_i6	30	16	1.875	3.08272e-09	0	ByTAIR: N-MYC downregulated-like 1
	20149	c18383_g1_i1	8	3	2.66667	1.30746e-06	6.66667e-05	ByTAIR: N-MYC downregulated-like 2
MYB	10312	c10516_g1_i1	18	3	6	3.98618e-24	0	ByTAIR: myb domain protein 14
	16224	c15565_g1_i1	5	3	1.66667	7.57851e-13	0	ByTAIR: myb domain protein 17
	40918	c25981_g1_i1	36	13	2.76923	2.91666e-14	0	ByTAIR: myb domain protein 3
	85530	c39428_g1_i1	5	3	1.66667	3.076e-09	0	ByTAIR: myb domain protein 33
	130531	c85614_g1_i1	9	5	1.8	2.06445e-20	0	ByTAIR: myb domain protein 33
	98106	c52334_g1_i1	3	1	3	0.000958153	0.000933333	ByTAIR: myb domain protein 3r-3
	40643	c25912_g1_i2	28	15	1.86667	9.51367e-13	0	ByTAIR: myb domain protein 4r1
	1204	c1208_g1_i1	5	1	5	1.19041e-07	0	ByTAIR: myb domain protein 55
	21786	c19316_g1_i1	10	2	5	0.000994301	0.001	ByTAIR: myb domain protein 60
	20217	c18414_g1_i2	51	4	12.75	1.66989e-06	0.0002	ByTAIR: myb domain protein 62
	29126	c22708_g1_i1	13	5	2.6	0.000903321	0.000866667	ByTAIR: myb domain protein 7
	11408	c11588_g1_i1	4	2	2	5.82958e-11	0	ByTAIR: myb domain protein 84
	25602	c21247_g1_i5	18	8	2.25	6.18217e-23	0	ByTAIR: myb domain protein 88
	124922	c79925_g1_i1	13	6	2.16667	1.05854e-05	0.0004	ByTAIR: myb family transcription factor
	25493	c21193_g1_i2	14	7	2	3.55942e-09	0	ByTAIR: myb-like HTH transcriptional regulator family protein
	37594	c25237_g1_i2	27	13	2.07692	0.000237713	0.0006	ByTAIR: myb-like HTH transcriptional regulator family protein
	42658	c26345_g1_i5	104	30	3.46667	2.81391e-07	0	ByTAIR: myb-like transcription factor family protein
	56916	c28674_g1_i7	49	32	1.53125	9.05995e-33	0	ByTAIR: DIRP ;Myb-like DNA-binding domain
	45097	c26824_g1_i1	114	52	2.19231	1.38018e-16	0	ByTAIR: DnaJ domain ;Myb-like DNA-binding domain
NAC	34917	c24545_g1_i1	14	5	2.8	1.5432e-15	0	ByTAIR: NAC (No Apical Meristem) domain transcriptional regulator superfamily protein
	9648	c9809_g1_i2	4	1	4	8.70111e-08	0	ByTAIR: NAC (No Apical Meristem) domain transcriptional regulator superfamily protein; ByNCBI: TPA_inf: CUP-SHAPED COTYLEDON 3 [Carica papaya]
	18875	c17619_g1_i1	11	5	2.2	6.78477e-09	0	ByTAIR: NAC domain containing protein 2; ByNCBI: TPA_inf: CUP-SHAPED COTYLEDON 2 [Carica papaya]
	32176	c23707_g1_i3	19	12	1.58333	9.05781e-05	0.00075	ByTAIR: NAC domain containing protein 100; ByNCBI: TPA_inf: CUP-SHAPED COTYLEDON 2 [Carica papaya]
	19492	c18007_g1_i1	36	17	2.11765	6.33059e-06	0.000375	ByTAIR: NAC domain containing protein 35; ByNCBI: TPA_inf: CUP-SHAPED COTYLEDON 3 [Carica papaya]
	105207	c59643_g1_i1	8	2	4	8.50287e-24	0	ByTAIR: NAC domain containing protein 71; ByNCBI: TPA_inf: CUP-SHAPED COTYLEDON 3 [Carica papaya]
	36358	c24914_g1_i3	183	78	2.34615	1.28171e-19	0	ByTAIR: NAC domain containing protein 83; ByNCBI: TPA_inf: CUP-SHAPED COTYLEDON 3 [Carica papaya]
	131383	c86481_g1_i1	4	1	4	7.6185e-13	0	ByTAIR: NAC domain containing protein 96
AP2	51447	c27878_g1_i1	224	125	1.792	2.87152e-78	0	ByTAIR: related to AP2 4 transcriptional factor
	44043	c26623_g1_i1	93	5	18.6	0.000526562	0.000888889	ByTAIR: related to AP2.7 transcriptional factor
NFY	22335	c19635_g1_i2	37	19	1.94737	2.72862e-26	0	ByTAIR: nuclear factor Y, subunit C10
	31460	c23485_g1_i3	44	18	2.44444	1.33066e-68	0	ByTAIR: nuclear factor Y, subunit C9
ERF	387	c391_g1_i1	14	6	2.33333	1.447e-07	0	ByTAIR: DREB and EAR motif protein 2; ByNCBI: ethylene-responsive transcription factor 2 [Carica papaya]
	41058	c26011_g1_i3	285	111	2.56757	9.67665e-06	0.0004	ByTAIR: related to AP2 12; ByNCBI: AP2/ERF transcription factor ERF6 [Carica papaya]
	115308	c70020_g1_i1	4	2	2	5.70737e-12	0	ByTAIR: Integrase-type DNA-binding superfamily protein; ByNCBI: ethylene-responsive transcription factor 1 [Carica papaya]
	18822	c17590_g1_i1	30	9	3.33333	3.93807e-07	0	ByTAIR: Integrase-type DNA-binding superfamily protein; ByNCBI: ethylene-responsive transcription factor 4 [Carica papaya]
WRKY	24828	c20879_g1_i1	58	30	1.93333	1.05522e-120	0	ByTAIR: WRKY DNA-binding protein 15
	26870	c21836_g1_i1	93	28	3.32143	6.37304e-17	0	ByTAIR: WRKY DNA-binding protein 21
	16258	c15588_g1_i1	30	9	3.33333	6.94315e-48	0	ByTAIR: WRKY DNA-binding protein 23
	1577	c1593_g1_i1	13	1	13	5.00459e-16	0	ByTAIR: WRKY DNA-binding protein 27
	49483	c27569_g1_i1	39	13	3	2.04525e-69	0	ByTAIR: WRKY DNA-binding protein 35
	13220	c13233_g1_i1	49	16	3.0625	1.35548e-47	0	ByTAIR: WRKY DNA-binding protein 4
	23269	c20181_g1_i1	19	3	6.33333	2.7284e-11	0	ByTAIR: WRKY DNA-binding protein 49
	18502	c17357_g1_i2	48	3	16	2.10242e-142	0	ByTAIR: WRKY DNA-binding protein 50
	17174	c16347_g1_i2	21	3	7	0.000181219	0.0006	ByTAIR: WRKY DNA-binding protein 51
	14054	c13909_g2_i1	18	1	18	1.69782e-56	0	ByTAIR: WRKY DNA-binding protein 71
	13213	c13229_g1_i1	5	2	2.5	8.17395e-09	0	ByTAIR: WRKY DNA-binding protein 75
	45520	c26902_g1_i4	20	6	3.33333	3.31621e-28	0	ByTAIR: WRKY family transcription factor
	26986	c21882_g1_i5	22	14	1.57143	8.11821e-13	0	ByTAIR: WRKY family transcription factor family protein
C2H2	19788	c18171_g1_i1	7	4	1.75	3.46153e-11	0	ByTAIR: C2H2 and C2HC zinc fingers superfamily protein
	30838	c23303_g1_i1	21	11	1.90909	8.60032e-09	0	ByTAIR: C2H2 and C2HC zinc fingers superfamily protein
	36393	c24926_g1_i1	28	18	1.55556	2.27118e-16	0	ByTAIR: C2H2 and C2HC zinc fingers superfamily protein
	114882	c69592_g1_i1	5	1	5	1.14209e-16	0	ByTAIR: C2H2 and C2HC zinc fingers superfamily protein
	98371	c52604_g1_i1	4	1	4	1.23883e-09	0	ByTAIR: C2H2-like zinc finger protein
	78815	c32531_g1_i1	3	1	3	1.24432e-09	0	ByTAIR: C2H2-type zinc finger family protein
	14970	c14622_g1_i3	23	14	1.64286	2.90662e-10	0	ByTAIR: zinc finger (C2H2 type) family protein
	93223	c47374_g1_i1	10	5	2	3.95269e-11	0	ByTAIR: zinc finger (C2H2 type) family protein
bHLH	34985	c24565_g1_i4	33	2	16.5	7.51394e-99	0	ByTAIR: basic helix-loop-helix (bHLH) DNA-binding family protein
	15354	c14900_g1_i1	130	60	2.16667	6.10952e-09	0	ByTAIR: basic helix-loop-helix (bHLH) DNA-binding superfamily protein
	17018	c16219_g1_i1	49	19	2.57895	7.26462e-05	0.000170333	ByTAIR: basic helix-loop-helix (bHLH) DNA-binding superfamily protein
	20395	c18515_g1_i1	7	1	7	5.66355e-16	0	ByTAIR: basic helix-loop-helix (bHLH) DNA-binding superfamily protein
	20838	c18788_g1_i1	6	2	3	1.70248e-11	0	ByTAIR: basic helix-loop-helix (bHLH) DNA-binding superfamily protein
	21226	c19010_g1_i1	21	12	1.75	2.06894e-08	0	ByTAIR: basic helix-loop-helix (bHLH) DNA-binding superfamily protein
	29079	c22690_g1_i2	43	16	2.6875	2.09391e-25	0	ByTAIR: basic helix-loop-helix (bHLH) DNA-binding superfamily protein
	33162	c23993_g1_i2	31	5	6.2	1.72818e-05	5.95e-05	ByTAIR: basic helix-loop-helix (bHLH) DNA-binding superfamily protein
	45852	c26960_g1_i6	71	30	2.36667	0.000156794	0.000299727	ByTAIR: basic helix-loop-helix (bHLH) DNA-binding superfamily protein
	49370	c27550_g1_i1	17	9	1.88889	7.88481e-06	3.36e-05	ByTAIR: basic helix-loop-helix (bHLH) DNA-binding superfamily protein
	49913	c27640_g1_i3	37	16	2.3125	2.75597e-63	0	ByTAIR: basic helix-loop-helix (bHLH) DNA-binding superfamily protein
	57715	c28775_g1_i4	64	21	3.04762	6.59052e-62	0	ByTAIR: basic helix-loop-helix (bHLH) DNA-binding superfamily protein
	95544	c49728_g1_i1	4	1	4	6.69564e-15	0	ByTAIR: basic helix-loop-helix (bHLH) DNA-binding superfamily protein
	9189	c9326_g1_i1	3	1	3	0.000712348	0.000879529	ByTAIR: basic helix-loop-helix (bHLH) DNA-binding superfamily protein
ERD	19653	c18102_g1_i2	44	13	3.38462	0.000638097	0.000638	ByTAIR: Early-responsive to dehydration stress protein (ERD4)
	21120	c18944_g1_i1	23	14	1.64286	7.42238e-06	1.16667e-05	ByTAIR: early-responsive to dehydration stress protein (ERD4)
	70011	c30018_g3_i1	660	295	2.23729	6.17357e-16	0	ByTAIR: Early-responsive to dehydration stress protein (ERD4); ByNCBI: eukaryotic translation initiation factor 4G [Carica papaya]
	38737	c25503_g1_i3	23	9	2.55556	1.21288e-24	0	ByTAIR: ERD (early response to dehydration) six-like 1
	4904	c4994_g1_i1	3	1	3	7.07774e-05	0.000101429	ByTAIR: ERD (early-responsive to dehydration stress) family protein
	131466	c86565_g1_i1	3	1	3	1.80788e-08	0	ByTAIR: ERD (early-responsive to dehydration stress) family protein
